# Supplementary material for: Ex Vivo and In Vitro Studies Revealed Underlying Mechanisms of Immature Intestinal Inflammatory Responses Caused by Aflatoxin M1 Together with Ochratoxin A
Source: Toxins (Basel). 2022 Feb 25;14(3):173. doi: 10.3390/toxins14030173 (PMC8953104; doi:10.3390/toxins14030173)
Supplement: Supplementary file 1 [file toxins-14-00173-s001.zip]

Archive with 1 entries (1 files):
- toxins-1565453-supplementary.pdf
